# Supplementary material for: Magnetic Nanoclusters Increase the Sensitivity of Lateral Flow Immunoassays for Protein Detection: Application to Pneumolysin as a Biomarker for Streptococcus pneumoniae
Source: Nanomaterials (Basel). 2022 Jun 14;12(12):2044. doi: 10.3390/nano12122044 (PMC9228753; doi:10.3390/nano12122044)
Supplement: Supplementary file 1 [file nanomaterials-12-02044-s001.zip]

Archive with 1 entries (1 files):
- nanomaterials-1742197-supplementary.pdf
